# Supplementary material for: Neutrophil count in sputum is associated with increased sputum glucose and sputum L-lactate in cystic fibrosis
Source: PLoS One. 2020 Sep 11;15(9):e0238524. doi: 10.1371/journal.pone.0238524 (PMC7485830; doi:10.1371/journal.pone.0238524)
Supplement: S1 File — (XLS) [file pone.0238524.s006.xls]

## Sheet: Sheet1
ID	Visit	Chronic bacteria	Antibiotic susceptibility	Glucose tolerance	FEV1%	Sputum neutrophils, PMNs (millions/mL)	Sputum neutrophils logarithmic transformed(log(millions/mL))	Sputum neutrophils excluding outliers (millions/mL)	Sputum glucose (mmol/L)	Sputum glucose logarithmic transformed(log(mmol/L))	Sputum glucose excluding outliers (mmol/L)	Sputum L-lactate (mmol/L)	Sputum L-lactate logarithmic transformed(log(mmol/L))	Sputum L-lactate excluding outliers (mmol/L)	Baseline HbA1c (mmol/mol)	Baseline HbA1c logarithmic transformed (log(mmol/mol))	Plasma glucose (mmol/L)
1	Day 1 (pre)	Pseudomonas aeruginose	Sensitive	Normal glucose tolerance	41.5368	18.7648	2.93198	18.7648	1.53647	0.429486	1.53647	7.2	1.97408	7.2	34	3.52636	4.4
1	Day 7 (midway)	Pseudomonas aeruginose	Sensitive	Normal glucose tolerance		8.35999	2.12346	8.35999	1.87409	0.628121	1.87409	3.2	1.16315	3.2		3.52636	6.5
1	Day 14 (post)	Pseudomonas aeruginose	Sensitive	Normal glucose tolerance	40.1622	11.1213	2.40886	11.1213	1.24489	0.219047	1.24489	0.4	-0.916291	0.4		3.52636	4.1
1	Day 42 (1 month post)	Pseudomonas aeruginose	Sensitive	Normal glucose tolerance	42.0298	3.62767	1.28859	3.62767	1.06994	0.0676042	1.06994	1.4	0.336472	1.4		3.52636	4.3
2	Day 1 (pre)	Pseudomonas aeruginose	Intermediate	Diabetes	63.4308	10.9215	2.39074	10.9215	1.48122	0.392867	1.48122	2.5	0.916291	2.5	63	4.14313	7.8
2	Day 7 (midway)	Pseudomonas aeruginose	Intermediate	Diabetes		0.604786	-0.502881	0.604786	0.560446	-0.579023	0.560446	3.2	1.16315	3.2		4.14313	10.7
2	Day 14 (post)	Pseudomonas aeruginose	Intermediate	Diabetes	65.0614	0.435988	-0.83014	0.435988	0.928756	-0.0739091	0.928756	3.8	1.335	3.8		4.14313	16.1
3	Day 1 (pre)	Pseudomonas aeruginose	Sensitive	Diabetes	62.5488	22.3186	3.10542	22.3186	1.08836	0.0846695	1.08836	4.6	1.52606	4.6	48	3.78419	5.4
3	Day 7 (midway)	Pseudomonas aeruginose	Sensitive	Diabetes		12.3597	2.51444	12.3597	1.0945	0.0902938	1.0945	5.1	1.62924	5.1		3.78419	6.7
3	Day 14 (post)	Pseudomonas aeruginose	Sensitive	Diabetes	70.1189	13.2253	2.58213	13.2253	1.07301	0.0704688	1.07301	4.4	1.4816	4.4		3.78419	10.7
3	Day 42 (1 month post)	Pseudomonas aeruginose	Sensitive	Diabetes	67.3123				1.20192	0.18392	1.20192	10.9	2.38876	10.9		3.78419	10.8
4	Day 1 (pre)	Pseudomonas aeruginose	Sensitive	Diabetes	57.6042	2.88056	1.05798	2.88056	0.919548	-0.0838727	0.919548	2.3	0.832909	2.3	61	4.11087	11.8
4	Day 7 (midway)	Pseudomonas aeruginose	Sensitive	Diabetes		2.58276	0.948857	2.58276	0.848956	-0.163748	0.848956	3.6	1.28093	3.6		4.11087	11.7
4	Day 14 (post)	Pseudomonas aeruginose	Sensitive	Diabetes	68.1267	1.44302	0.366736	1.44302	1.11598	0.109733	1.11598	2.4	0.875469	2.4		4.11087	13.1
5	Day 1 (pre)	Pseudomonas aeruginose	Intermediate	Diabetes	51.08	5.96328	1.78562	5.96328	1.03618	0.0355409	1.03618	4.4	1.4816	4.4	58	4.06044	4.5
5	Day 14 (post)	Pseudomonas aeruginose	Intermediate	Diabetes	49.6136				11.8246	2.47018		13.1	2.57261	13.1		4.06044	1.3
5	Day 42 (1 month post)	Pseudomonas aeruginose	Intermediate	Diabetes		10.1756	2.31999	10.1756	1.63468	0.49145	1.63468	9.4	2.24071	9.4		4.06044	16.7
6	Day 1 (pre)	Pseudomonas aeruginose	Resistant	Diabetes	75.4805	13.0538	2.56908	13.0538	32.7201	3.48799		12	2.48491	12	45	3.80666	4
6	Day 7 (midway)	Pseudomonas aeruginose	Resistant	Diabetes					2.42348	0.885206	2.42348	7.6	2.02815	7.6		3.80666	4.9
6	Day 14 (post)	Pseudomonas aeruginose	Resistant	Diabetes	70.6126	6.84523	1.92355	6.84523	1.11598	0.109733	1.11598	7.7	2.04122	7.7		3.80666	5.6
7	Day 1 (pre)	Pseudomonas aeruginose	Sensitive	Diabetes	96.3493	0.290614	-1.23576	0.290614	0.603415	-0.50515	0.603415	1.1	0.0953102	1.1	51	3.93183	8.6
7	Day 7 (midway)	Pseudomonas aeruginose	Sensitive	Diabetes		1.78964	0.582013	1.78964	1.06073	0.0589612	1.06073	6.4	1.8563	6.4		3.93183	5.9
7	Day 14 (post)	Pseudomonas aeruginose	Sensitive	Diabetes		0.279662	-1.27418	0.279662	1.7728	0.572561	1.7728	10.8	2.37955	10.8		3.93183	8.3
7	Day 42 (1 month post)	Pseudomonas aeruginose	Sensitive	Diabetes	85.901				2.82862	1.03979	2.82862	11.4	2.43361	11.4		3.93183	7.1
8	Day 1 (pre)	Burkholderia multivorans	Resistant	Impaired glucose tolerance	60.8896	13.463	2.59994	13.463	2.53398	0.929789	2.53398	6.7	1.90211	6.7			5.3
8	Day 14 (post)	Burkholderia multivorans	Resistant	Impaired glucose tolerance	60.6182				0.640246	-0.445902	0.640246	1.4	0.336472	1.4			5.4
8	Day 42 (1 month post)	Burkholderia multivorans	Resistant	Impaired glucose tolerance	60.0885	5.6571	1.73291	5.6571	0.901133	-0.104103	0.901133	8.8	2.17475	8.8
9	Day 1 (pre)	Pseudomonas aeruginose	Sensitive	Diabetes	46.3941	2.11701	0.750003	2.11701	0.606484	-0.500076	0.606484	10.3	2.33214	10.3	70	4.2485	14.2
9	Day 7 (midway)	Pseudomonas aeruginose	Sensitive	Diabetes	56.4563	1.38639	0.326702	1.38639	0.898064	-0.107514	0.898064	3.6	1.28093	3.6		4.2485	4.8
9	Day 14 (post)	Pseudomonas aeruginose	Sensitive	Diabetes	55.3019											4.2485	12
9	Day 42 (1 month post)	Pseudomonas aeruginose	Sensitive	Diabetes	51.8426	9.80841	2.28324	9.80841	9.63623	2.26553		3.4	1.22378	3.4		4.2485	12
10	Day 1 (pre)	Pseudomonas aeruginose	Sensitive	Diabetes		7.32906	1.99185	7.32906	1.53033	0.425483	1.53033	10	2.30259	10	29	3.3673	10.3
10	Day 14 (post)	Pseudomonas aeruginose	Sensitive	Diabetes	88.7641				1.23875	0.214103	1.23875	1.9	0.641854	1.9		3.3673	4.9
10	Day 42 (1 month post)	Pseudomonas aeruginose	Sensitive	Diabetes	100.008											3.3673
11	Day 1 (pre)	Pseudomonas aeruginose	Intermediate	Normal glucose tolerance	71.1346	43.6904	3.77713	43.6904	1.92933	0.657174	1.92933	24.3	3.19048	24.3	33	3.49651
11	Day 7 (midway)	Pseudomonas aeruginose	Intermediate	Normal glucose tolerance		1.82643	0.602366	1.82643	0.741532	-0.299037	0.741532	0.2	-1.60944	0.2		3.49651
11	Day 14 (post)	Pseudomonas aeruginose	Intermediate	Normal glucose tolerance	65.8325	6.27377	1.83638	6.27377	1.60092	0.47058	1.60092	9.4	2.24071	9.4		3.49651
11	Day 42 (1 month post)	Pseudomonas aeruginose	Intermediate	Normal glucose tolerance	69.205	6.03803	1.79808	6.03803	0.670939	-0.399077	0.670939	3	1.09861	3		3.49651
12	Day 1 (pre)	Pseudomonas aeruginose	Resistant	Normal glucose tolerance	49.1939	3.75323	1.32262	3.75323	1.63775	0.493326	1.63775	5.7	1.74047	5.7	41	3.71357
12	Day 14 (post)	Pseudomonas aeruginose	Resistant	Normal glucose tolerance	52.3037	8.28574	2.11454	8.28574	1.12519	0.11795	1.12519	4.9	1.58924	4.9		3.71357
12	Day 42 (1 month post)	Pseudomonas aeruginose	Resistant	Normal glucose tolerance	50.1914	1.99059	0.688431	1.99059	1.57023	0.451222	1.57023	7.8	2.05412	7.8		3.71357
13	Day 1 (pre)	Pseudomonas aeruginose	Sensitive	Diabetes	23.9086	3.17155	1.15422	3.17155	1.06687	0.0647319	1.06687	3.1	1.1314	3.1	47	3.85015
13	Day 14 (post)	Pseudomonas aeruginose	Sensitive	Diabetes	23.215	1.61437	0.478946	1.61437	0.70777	-0.345636	0.70777	4.3	1.45862	4.3		3.85015
14	Day 1 (pre)	Pseudomonas aeruginose	Sensitive	Impaired glucose tolerance	63.1441				12.2727	2.50738		9.4	2.24071	9.4	37	3.61092
14	Day 14 (post)	Pseudomonas aeruginose	Sensitive	Impaired glucose tolerance	84.5887	0.647623	-0.434446	0.647623	0.990141	-0.00990777	0.990141	0.7	-0.356675	0.7		3.61092
15	Day 1 (pre)	Pseudomonas aeruginose	Resistant	Impaired glucose tolerance	24.8197	13.839	2.62749	13.839	1.21113	0.191552	1.21113	5.8	1.75786	5.8	43	3.7612
15	Day 7 (midway)	Pseudomonas aeruginose	Resistant	Impaired glucose tolerance		39.4393	3.67476	39.4393	4.20979	1.43741	4.20979	18.2	2.90142	18.2		3.7612
15	Day 14 (post)	Pseudomonas aeruginose	Resistant	Impaired glucose tolerance	31.8334	34.4201	3.53864	34.4201	9.41831	2.24266		69.7	4.2442			3.7612
16	Day 1 (pre)	Pseudomonas aeruginose	Sensitive	Impaired glucose tolerance	96.66	2.79512	1.02787	2.79512	24.9978	3.21879		4.4	1.4816	4.4	36	3.58352
16	Day 7 (midway)	Pseudomonas aeruginose	Sensitive	Impaired glucose tolerance		1.29377	0.257564	1.29377	4.07167	1.40405	4.07167	0.9	-0.105361	0.9		3.58352
16	Day 14 (post)	Pseudomonas aeruginose	Sensitive	Impaired glucose tolerance	92.8433	3.37135	1.21531	3.37135	2.22091	0.797918	2.22091	7.7	2.04122	7.7		3.58352
17	Day 1 (pre)	Pseudomonas aeruginose	Resistant	Diabetes	42.8658	109.728	4.69801		2.15032	0.765616	2.15032	17.2	2.84491	17.2	45	3.80666
17	Day 7 (midway)	Pseudomonas aeruginose	Resistant	Diabetes		72.9993	4.29045		18.6138	2.9239		37.8	3.63231			3.80666
17	Day 14 (post)	Pseudomonas aeruginose	Resistant	Diabetes	55.0063	13.4367	2.59799	13.4367	4.56582	1.5186	4.56582	15.5	2.74084	15.5		3.80666
18	Day 1 (pre)	Achromobacter xylosoxidans	Sensitive	Normal glucose tolerance	52.5588	29.5289	3.38537	29.5289	1.0546	0.0531573	1.0546	2.8	1.02962	2.8	32	3.46574
18	Day 14 (post)	Achromobacter xylosoxidans	Sensitive	Normal glucose tolerance	53.0152	24.0792	3.18135	24.0792	2.50021	0.916376	2.50021	9.7	2.27213	9.7		3.46574
18	Day 42 (1 month post)	Achromobacter xylosoxidans	Sensitive	Normal glucose tolerance	54.1611	4.48229	1.50013	4.48229	0.548169	-0.601172	0.548169	1.2	0.182322	1.2		3.46574
19	Day 1 (pre)	Pseudomonas aeruginose	Resistant	Normal glucose tolerance	34.9909	32.1185	3.46943	32.1185	2.28844	0.827868	2.28844	34.2	3.53223		38	3.63759
19	Day 14 (post)	Pseudomonas aeruginose	Resistant	Normal glucose tolerance	37.2852	4.59757	1.52553	4.59757	22.7634	3.12516		8.5	2.14007	8.5		3.63759
19	Day 42 (1 month post)	Pseudomonas aeruginose	Resistant	Normal glucose tolerance	36.9237	2.1481	0.764582	2.1481	1.04846	0.0473196	1.04846	13.7	2.6174	13.7		3.63759
20	Day 1 (pre)	Burkholderia multivorans	Resistant	Impaired glucose tolerance	42.9533	11.447	2.43772	11.447	0.70777	-0.345636	0.70777	0.8	-0.223144	0.8	40	3.68888
20	Day 14 (post)	Burkholderia multivorans	Resistant	Impaired glucose tolerance	44.6951				1.20499	0.18647	1.20499	7.4	2.00148	7.4		3.68888
20	Day 42 (1 month post)	Burkholderia multivorans	Resistant	Impaired glucose tolerance	44.0665	6.83126	1.92151	6.83126	0.6648	-0.408269	0.6648	1.7	0.530628	1.7		3.68888
21	Day 1 (pre)	Pseudomonas aeruginose	Sensitive	Impaired glucose tolerance	41.1204	4.02224	1.39184	4.02224	2.38358	0.868605	2.38358	12.5	2.52573	12.5	36	3.58352
21	Day 14 (post)	Pseudomonas aeruginose	Sensitive	Impaired glucose tolerance	39.3182	34.7321	3.54767	34.7321	1.54875	0.437445	1.54875	3.2	1.16315	3.2		3.58352
22	Day 1 (pre)	Pseudomonas aeruginose	Sensitive	Normal glucose tolerance	41.8413	8.32014	2.11868	8.32014	6.33985	1.84686		6.6	1.88707	6.6	31	3.43399
22	Day 7 (midway)	Pseudomonas aeruginose	Sensitive	Normal glucose tolerance		1.93788	0.661594	1.93788	1.23875	0.214104	1.23875	2	0.693147	2		3.43399
22	Day 14 (post)	Pseudomonas aeruginose	Sensitive	Normal glucose tolerance	40.0063	19.065	2.94786	19.065	3.18773	1.15931	3.18773	7.5	2.0149	7.5		3.43399
23	Day 1 (pre)	Pseudomonas aeruginose	Sensitive	Diabetes	42.6958	28.7348	3.35811	28.7348	1.1344	0.1261	1.1344	12.9	2.55723	12.9	58	4.06044
23	Day 7 (midway)	Pseudomonas aeruginose	Sensitive	Diabetes		5.72384	1.74464	5.72384	1.51498	0.415405	1.51498	5.5	1.70475	5.5		4.06044
23	Day 14 (post)	Pseudomonas aeruginose	Sensitive	Diabetes	45.7987	1.1257	0.118401	1.1257	0.560446	-0.579023	0.560446	2.3	0.832909	2.3		4.06044
24	Day 1 (pre)	Pseudomonas aeruginose	Resistant	Normal glucose tolerance	45.4649	22.9149	3.13179	22.9149	1.05766	0.0560634	1.05766	6.1	1.80829	6.1	40	3.68888
24	Day 14 (post)	Pseudomonas aeruginose	Resistant	Normal glucose tolerance	49.0488	4.16479	1.42667	4.16479	1.51805	0.417428	1.51805	4.3	1.45862	4.3		3.68888
25	Day 1 (pre)	Pseudomonas aeruginose	Sensitive	Diabetes	38.0936	14.4833	2.673	14.4833	0.769155	-0.262463	0.769155	0.2	-1.60944	0.2	47	3.85015
25	Day 14 (post)	Pseudomonas aeruginose	Sensitive	Diabetes	39.5023	271.205	5.60287		0.710839	-0.341309	0.710839	6.6	1.88707	6.6		3.85015
26	Day 1 (pre)	Pseudomonas aeruginose	Sensitive	Diabetes	30.2598	5.7952	1.75703	5.7952	2.23933	0.806176	2.23933	15.9	2.76632	15.9	44	3.78419
26	Day 14 (post)	Pseudomonas aeruginose	Sensitive	Diabetes	38.0442	9.28781	2.2287	9.28781	2.92991	1.07497	2.92991	3.5	1.25276	3.5		3.78419
27	Day 1 (pre)	Pseudomonas aeruginose	Sensitive	Diabetes	66.6963	1.00593	0.00591552	1.00593	1.06687	0.064731	1.06687	3.1	1.1314	3.1	57	4.04305
27	Day 7 (midway)	Pseudomonas aeruginose	Sensitive	Diabetes		0.863286	-0.147009	0.863286	0.689354	-0.372	0.689354	2.2	0.788457	2.2		4.04305
27	Day 14 (post)	Pseudomonas aeruginose	Sensitive	Diabetes	62.4394	4.11362	1.4143	4.11362	1.32469	0.281178	1.32469	2.3	0.832909	2.3		4.04305
